# Supplementary material for: Association of personal and professional factors, resilience and quality of life of registered nurses in a university medical city in the Kingdom of Saudi Arabia
Source: PLoS One. 2024 Sep 10;19(9):e0310263. doi: 10.1371/journal.pone.0310263 (PMC11386420; doi:10.1371/journal.pone.0310263)
Supplement: S1 File — (XLSX) [file pone.0310263.s001.xlsx]

## Sheet: DEMO, RES & QOL
					DEMOGRAPHIC CHARACTERISTICS													RESILIENCE																								QOL
Res. #	Age	Gender	M. Status	National	Religion	HEA	Experience	Provide direct care to COVID-19 patients	Educ. Activities		1	2	3	4	5	6	7	8	9	10	11	12	13	14	15	16	17	18	19		1	2	3	4	5	6	7	8	9	10	11	12	13	14	15	16	17	18	19
1	27	0	0	2	1	1	7	1	1		4	4	4	5	5	5	4	5	4	4	3	4	4	4	4	4	4	4	5		4	4	4	3	3	3	3	3	3	3	3	3	3	3	3	3	3	3	3
2	40	1	1	3	1	1	17	1	1		4	4	4	4	5	5	5	3	4	5	5	4	5	5	5	5	4	4	4		5	4	2	1	4	4	4	4	4	4	4	3	4	3	4	4	4	4	4
3	35	0	0	2	1	1	13	1	1		3	4	4	5	5	4	4	4	4	4	3	4	4	3	4	4	4	4	4		4	4	3	3	4	4	3	3	3	4	3	3	3	4	4	4	4	4	4
4	40	1	1	3	1	0	17	1	1		4	4	4	4	5	3	3	5	5	5	5	4	5	5	3	3	3	3	5		4	4	4	4	4	5	5	5	5	4	5	3	3	4	5	4	5	5	5
5	40	1	1	3	1	0	16	1	1		3	3	4	4	5	4	3	4	4	5	5	5	5	5	4	5	4	5	4		4	4	3	2	4	4	4	4	4	4	4	4	4	4	3	4	4	4	4
6	41	1	1	3	1	0	15	1	1		3	3	4	4	5	4	3	4	4	5	5	5	5	5	4	5	4	5	4		4	4	3	2	4	4	3	4	3	3	4	4	4	3	4	4	4	4	4
7	55	1	1	1	1	1	30	1	1		3	4	5	5	5	4	4	4	4	5	4	5	5	5	5	4	5	4	4		5	4	3	5	4	5	4	4	4	4	4	3	4	3	4	4	4	3	5
8	34	1	1	2	1	1	10	1	1		4	4	3	5	5	4	4	4	4	4	4	5	4	4	4	4	4	5	4		4	4	3	4	4	5	4	4	4	4	4	3	3	3	3	3	4	4	4
9	28	1	0	2	1	1	9	1	1		4	4	5	5	4	4	3	4	4	4	4	4	4	4	4	4	4	4	4		4	4	4	4	3	4	4	4	3	3	4	3	3	3	3	3	3	3	4
10	27	0	0	2	1	1	5	1	1		3	3	4	5	5	4	4	4	4	3	3	3	4	4	4	4	4	4	4		4	4	4	2	4	4	4	4	2	2	2	1	4	1	3	3	3	4	4
11	26	1	0	2	1	1	7	0	0		3	4	3	5	4	4	2	4	4	4	4	4	4	4	3	3	4	4	4		4	4	4	4	4	4	4	4	4	3	4	3	3	4	3	3	3	3	4
12	39	0	0	2	1	1	15	0	1		4	4	3	4	4	4	4	5	5	4	5	4	4	4	4	4	4	4	4		4	4	3	3	4	3	3	3	3	3	2	3	3	3	4	4	4	4	4
13	51	1	1	2	1	0	24	0	1		3	5	5	5	5	5	4	5	5	5	5	5	5	4	4	4	4	3	4		4	4	4	2	4	5	4	3	3	4	5	4	5	3	4	2	4	5	5
14	33	1	1	2	1	0	10	0	1		5	5	5	5	5	5	5	5	5	5	5	5	5	5	5	5	5	5	5		5	4	4	2	5	4	5	4	5	5	5	4	5	4	5	5	5	5	5
15	34	1	1	2	1	1	8	0	1		5	5	5	5	5	3	3	3	4	4	3	4	4	5	4	5	4	4	5		5	5	4	3	5	5	4	4	2	5	5	5	4	4	5	4	5	5	5
16	55	0	0	2	1	1	25	0	1		5	5	5	5	5	4	5	5	5	5	5	5	5	4	5	5	5	4	5		5	5	4	4	5	5	5	5	5	5	5	5	4	4	5	4	5	4	5
17	48	1	1	2	1	1	13	0	1		4	4	3	5	5	3	4	4	4	3	4	4	5	5	4	4	4	4	4		4	4	2	2	4	4	4	3	3	3	4	3	3	3	4	4	4	4	4
18	28	1	1	2	1	1	8	0	1		5	5	5	5	5	5	5	4	5	5	4	4	4	5	5	5	4	5	5		5	5	2	2	4	5	4	4	4	4	4	4	4	3	4	4	4	4	4
19	35	1	0	2	1	1	10	0	1		4	3	3	4	4	3	4	3	4	3	3	5	5	3	4	3	4	3	4		4	4	4	2	3	4	4	4	3	4	4	3	3	3	4	4	4	4	4
20	45	0	1	2	1	1	15	0	0		5	5	5	5	5	5	5	5	5	5	5	5	5	5	5	5	5	5	5		5	5	4	1	5	5	4	4	4	5	5	4	4	3	5	4	5	5	5
21	40	1	0	2	1	1	5	0	0		4	4	4	5	5	4	4	4	4	5	4	4	4	4	4	4	4	4	4		4	3	2	2	4	4	3	3	3	3	3	4	4	4	3	3	4	4	4
22	31	1	0	2	1	1	10	0	1		4	4	4	5	5	4	4	5	5	5	5	5	5	5	5	5	5	5	5		4	4	2	2	4	4	4	4	4	4	4	4	4	4	4	3	4	4	4
23	33	1	0	2	1	1	7	0	1		3	3	4	5	5	4	4	4	5	5	4	5	5	5	5	5	4	4	5		4	4	4	5	2	3	4	3	3	3	4	2	4	2	2	4	5	4	4
24	31	0	1	2	1	1	5	1	1		3	3	3	4	4	4	4	4	4	4	4	4	4	4	3	4	4	4	4		4	4	3	1	3	4	3	4	3	3	3	3	4	4	3	3	3	3	3
25	29	1	1	2	1	1	9	0	1		4	4	3	4	4	5	4	4	4	4	5	4	5	4	4	3	4	3	4		4	4	2	2	5	4	3	3	3	3	4	4	4	3	3	3	4	3	4
26	47	1	1	2	1	1	25	1	1		3	5	5	5	5	5	4	3	5	4	5	5	5	5	4	5	5	4	5		5	4	4	3	5	5	5	3	3	4	4	4	4	3	4	3	4	4	5
27	33	1	0	2	1	1	11	0	1		4	4	4	5	5	4	3	4	5	4	5	5	5	5	4	5	4	4	4		4	4	4	4	4	5	4	4	4	5	5	4	5	4	4	4	4	4	5
28	32	1	1	2	1	1	8	1	1		3	4	3	5	5	3	4	4	3	3	4	4	4	4	4	4	4	4	4		5	4	4	2	4	4	4	3	3	5	3	4	4	4	4	4	5	5	4
29	30	1	0	2	1	1	8	1	1		5	5	5	5	5	4	4	5	4	4	4	5	5	5	4	4	5	4	4		4	4	4	2	5	4	4	4	2	3	4	4	4	5	4	4	4	4	4
30	34	1	0	2	1	1	12	1	1		3	3	5	5	5	5	3	3	4	3	3	4	3	3	4	3	3	3	3		4	4	4	3	4	4	3	3	3	3	3	3	3	3	4	3	3	3	3
31	32	1	1	2	0	1	6	0	1		5	5	5	5	5	4	5	5	5	4	5	5	5	5	5	5	5	5	5		5	4	3	1	5	5	5	5	4	5	5	3	4	5	5	3	4	3	5
32	37	1	0	2	1	1	12	1	1		4	5	5	5	5	5	4	5	5	5	5	5	5	5	5	5	5	5	5		5	4	3	3	4	4	4	4	4	4	4	4	4	4	5	4	5	5	5
33	33	1	0	2	1	1	11	1	1		4	4	5	5	4	4	5	4	4	4	5	5	5	5	4	4	4	4	4		4	4	3	3	3	3	3	3	3	3	3	3	4	3	4	4	4	4	4
34	34	1	1	2	1	1	5	0	1		3	3	4	4	4	4	4	5	4	4	4	4	4	5	5	5	4	4	4		5	5	3	3	4	4	4	4	4	4	4	4	4	4	5	4	4	4	5
35	30	0	0	2	1	1	10	0	1		3	3	3	4	4	4	3	3	3	4	3	4	4	3	3	4	3	3	3		4	4	4	5	3	3	2	3	3	4	4	4	4	2	3	4	4	4	4
36	34	1	1	2	1	1	6	0	1		3	3	4	5	5	5	5	5	5	3	3	5	5	5	5	5	4	4	5		4	4	2	2	3	3	3	3	3	3	5	3	3	3	4	4	4	4	4
37	35	1	1	2	1	1	10	0	1		3	4	3	5	5	5	5	5	4	5	4	4	4	5	4	5	5	5	5		4	5	3	2	4	4	3	3	4	3	4	4	4	4	4	4	4	4	4
38	33	1	1	2	1	1	10	0	1		4	4	3	4	4	3	3	4	4	4	4	4	4	4	4	4	4	4	4		4	4	2	2	4	4	4	3	3	3	3	3	3	3	4	4	4	4	4
39	31	1	0	2	1	1	10	0	1		4	4	5	5	3	3	4	5	4	4	4	4	5	5	5	4	4	5	5		4	4	3	2	4	5	4	4	4	4	5	3	4	3	4	5	5	5	5
40	34	1	1	2	1	0	12	1	1		2	3	2	5	5	4	4	5	5	4	4	4	4	3	4	4	4	4	4		4	5	5	1	3	5	4	3	3	2	4	2	3	2	2	3	4	5	5
41	30	1	1	2	1	0	10	0	0		3	3	3	3	3	3	3	3	3	3	3	3	3	3	3	3	3	3	3		4	4	5	1	3	3	3	3	3	4	4	4	4	4	4	4	4	4	4
42	35	0	0	2	1	1	5	0	1		4	4	3	5	5	4	4	4	5	5	3	4	4	4	5	4	4	3	4		4	4	4	4	4	4	3	3	3	4	3	3	3	4	5	3	4	4	4
43	42	0	1	2	1	1	17	0	1		4	4	5	5	5	5	4	5	5	5	3	4	4	4	4	4	4	5	4		4	4	3	3	4	4	4	4	4	4	4	3	4	3	4	2	4	4	4
44	27	1	0	2	1	1	5	0	1		3	3	3	3	3	3	3	3	3	3	3	3	3	3	3	3	3	3	3		4	4	4	3	4	4	4	4	4	4	4	4	4	4	4	4	4	4	4
45	32	1	0	2	1	1	11	0	1		3	3	3	4	4	3	3	3	3	3	4	4	4	4	4	3	4	4	4		4	4	3	1	3	1	4	4	4	4	4	4	4	3	2	3	4	4	4
46	32	1	1	2	1	1	11	0	1		5	5	5	5	5	5	4	4	5	5	5	4	4	4	4	4	4	4	4		5	4	1	1	5	5	5	5	4	5	5	4	4	3	4	4	5	4	5
47	32	1	1	2	1	1	10	0	1		5	5	3	5	5	4	4	5	5	5	5	5	5	5	5	5	5	5	5		5	5	1	2	5	5	5	4	5	5	5	4	5	4	4	5	5	5	5
48	32	1	0	2	1	1	10	0	1		4	4	3	4	4	3	3	4	4	4	4	4	4	4	4	4	4	3	4		5	4	4	2	4	4	3	4	3	3	2	3	3	4	4	4	4	3	4
49	31	1	0	2	1	1	8	0	1		5	5	5	5	5	5	4	4	5	5	4	4	5	4	4	4	4	4	4		5	5	3	1	5	5	5	5	4	5	5	4	5	4	4	4	5	4	5
50	32	1	1	2	1	1	10	0	1		3	5	5	5	5	5	4	4	5	4	4	4	5	4	4	5	5	4	4		4	5	3	1	4	4	4	5	3	5	5	4	4	3	2	4	4	4	5
51	28	1	0	2	1	1	7	1	1		3	5	5	5	5	5	5	5	5	5	4	4	5	5	5	5	5	4	5		5	4	5	3	5	4	3	5	3	5	5	5	5	5	5	5	4	5	5
52	38	1	1	2	1	1	8	0	1		3	4	5	5	5	5	4	5	5	4	5	5	5	5	4	4	5	5	5		5	4	4	4	4	4	4	4	4	4	5	4	5	4	4	4	4	5	4
53	30	1	0	2	1	1	9	0	1		5	5	5	5	5	5	4	4	4	5	4	5	5	5	5	5	5	4	5		5	5	4	1	5	5	5	5	5	4	4	4	4	4	4	3	4	4	5
54	32	1	1	2	1	1	10	0	1		4	4	4	4	4	4	4	4	4	3	4	4	4	4	3	4	3	3	4		4	4	4	4	4	4	4	4	3	3	4	3	4	3	4	4	5	5	5
55	34	1	0	2	1	1	5	0	1		4	5	5	5	5	5	4	5	5	5	4	5	4	5	5	5	4	5	5		5	5	4	3	5	5	5	5	4	5	5	4	4	4	4	4	4	4	4
56	31	1	1	2	1	1	8	0	1		4	4	5	5	5	5	4	5	5	4	4	4	4	4	4	4	4	4	4		4	4	2	1	4	4	4	4	4	3	3	3	3	3	4	3	3	3	4
57	34	1	0	2	1	1	8	1	1		3	4	4	5	4	4	4	5	5	4	3	4	4	4	4	4	4	4	3		4	4	4	5	4	5	4	3	3	4	5	4	4	4	4	4	4	4	5
58	33	0	1	2	1	1	12	0	1		4	4	4	4	4	4	3	5	5	4	4	4	4	4	4	5	4	4	4		4	4	2	4	4	4	4	3	4	4	4	5	3	3	4	4	4	4	4
59	31	1	0	2	1	1	9	0	1		3	4	5	4	4	4	4	4	4	4	4	4	4	4	4	4	4	4	4		5	4	4	3	4	5	4	3	4	4	4	3	4	4	4	3	4	4	4
60	32	1	1	2	1	1	9	1	0		4	5	5	5	5	5	5	5	5	5	5	5	5	5	5	5	5	5	4		5	5	3	3	5	5	5	4	3	4	3	4	3	4	4	4	4	4	5
61	33	1	1	2	1	1	12	0	1		3	4	5	5	5	5	3	4	4	5	5	5	4	5	5	5	5	2	2		5	5	4	2	5	5	4	5	4	5	5	5	4	4	4	5	5	5	4
62	37	1	0	2	0	1	10	0	1		3	5	5	5	5	5	4	5	5	5	5	5	4	5	5	5	5	4	5		5	5	4	1	5	5	4	5	4	5	5	5	4	4	5	5	4	5	5
63	59	1	1	2	0	1	28	0	1		3	4	4	3	3	3	3	3	3	3	3	3	3	3	3	3	3	3	4		5	4	4	4	4	4	4	4	3	4	4	5	4	4	3	3	3	3	4
64	56	1	1	2	1	1	26	0	1		3	4	4	3	3	3	3	3	3	3	3	3	3	3	3	3	3	4	4		5	4	4	4	5	4	4	4	3	4	4	4	4	4	3	3	3	3	4
65	44	1	1	2	1	1	0.5	0	1		3	3	4	5	5	5	1	3	5	3	3	4	3	3	3	3	2	3	3		4	4	2	2	5	4	3	5	4	4	3	4	4	4	4	5	5	5	5
66	42	1	1	2	1	1	9	0	1		4	5	5	5	5	4	4	5	4	4	4	4	4	5	4	4	4	4	4		4	4	3	4	3	4	4	3	3	4	4	3	3	2	4	4	4	4	4
67	28	1	0	2	1	1	6	1	1		4	4	3	4	4	4	3	4	4	5	5	4	4	4	4	4	3	3	3		4	3	4	4	4	4	3	3	3	4	4	4	4	3	4	4	4	4	5
68	35	1	0	2	1	1	7	0	1		4	3	3	4	4	3	4	2	3	3	3	4	4	5	4	5	5	5	4		4	4	2	1	3	1	3	3	3	4	4	5	4	4	3	3	4	4	2
69	33	1	1	2	1	1	10	0	1		4	4	3	5	5	4	4	4	5	4	4	5	5	5	5	5	5	5	5		4	5	3	4	4	5	5	5	5	5	5	4	5	4	4	5	5	5	5
70	40	1	1	2	1	1	15	1	1		3	4	3	4	4	3	3	3	5	3	4	4	4	4	4	4	4	4	4		4	4	3	2	4	4	4	4	3	4	4	4	3	3	4	4	4	5	5
71	32	1	0	2	1	1	8	0	0		4	4	3	4	4	4	3	4	4	5	3	3	4	4	3	4	3	3	4		5	5	3	2	4	4	3	3	4	4	3	3	3	3	4	4	4	3	4
72	32	1	1	2	1	1	10	1	1		1	3	4	5	4	3	3	5	4	4	4	5	5	5	4	4	5	4	5		5	4	3	2	4	4	4	3	2	4	4	5	4	3	4	5	5	5	4
73	32	1	1	2	1	0	9	0	1		4	4	4	4	5	5	4	4	4	4	4	4	4	4	4	4	4	4	4		4	5	3	1	4	4	4	4	4	4	4	4	4	4	4	4	5	4	4
74	45	1	0	2	1	0	5	0	1		3	3	5	5	5	5	3	3	4	3	3	4	4	4	4	4	3	4	5		4	4	2	2	3	4	4	4	3	3	4	3	4	2	3	3	3	4	4
75	34	1	1	2	1	1	9	0	1		4	5	5	5	4	4	4	4	4	5	3	4	4	4	4	4	4	4	4		4	4	1	1	5	5	4	4	4	5	4	4	5	4	4	4	4	4	4
76	33	1	0	2	1	1	11	1	1		5	4	5	5	5	5	3	3	4	5	5	4	3	3	4	5	5	4	4		4	4	4	3	5	5	4	4	5	5	4	4	4	3	4	3	4	5	3
77	31	1	1	2	1	1	9	1	1		4	3	3	5	5	3	3	3	4	4	4	3	4	4	4	4	3	3	4		4	4	3	2	4	4	3	3	3	4	3	3	3	3	4	3	4	4	4
78	33	1	1	2	1	0	12	0	1		3	5	5	5	5	3	3	3	4	4	4	4	4	5	4	5	4	4	4		4	4	3	2	3	4	4	4	4	4	4	4	4	4	4	4	4	4	4
79	35	1	1	2	1	1	13	1	1		5	5	4	5	4	4	4	4	4	3	4	4	4	4	4	4	4	3	4		4	4	3	3	3	3	3	3	3	3	3	3	3	3	4	4	4	4	4
80	28	1	0	2	1	1	7	0	1		4	5	5	5	5	3	4	5	5	5	4	5	5	5	5	5	5	5	5		4	4	3	4	5	4	4	3	2	4	4	3	3	3	3	5	4	3	4
81	33	1	0	2	1	1	12	1	1		1	1	3	5	5	3	4	3	4	3	4	5	4	3	3	4	3	3	3		4	4	3	3	4	3	4	3	4	3	3	4	4	4	4	4	4	4	4
82	45	1	1	2	1	1	20	1	1		4	4	4	5	5	4	4	4	4	4	4	4	4	5	5	5	3	4	4		4	4	2	3	4	5	4	4	4	4	3	3	4	4	4	4	4	4	4
83	35	1	0	2	1	1	10	0	1		3	4	4	5	5	4	3	5	5	4	5	5	5	5	4	4	4	4	5		5	4	2	1	4	4	5	4	4	4	5	3	4	4	4	3	4	5	5
84	31	1	0	2	1	1	8	0	1		3	4	4	5	5	4	2	5	5	5	4	5	5	4	4	5	3	2	2		5	5	2	1	4	4	4	4	3	5	5	4	4	4	5	4	5	5	4
85	33	1	0	2	0	1	10	0	1		5	5	5	5	5	5	5	5	5	5	5	5	5	5	5	5	5	5	5		4	4	3	1	4	5	5	5	4	5	5	4	4	4	4	5	5	5	5
86	33	1	1	2	1	1	13	1	1		4	3	3	5	4	4	4	4	4	4	5	5	4	4	4	4	4	4	4		4	3	2	2	4	4	4	3	3	4	5	3	2	1	1	3	4	4	4
87	50	1	1	3	0	0	20	0	1		1	2	5	5	4	4	4	4	5	4	5	5	4	4	4	2	3	4	4		4	4	2	2	4	4	4	3	3	4	5	3	2	1	1	3	4	4	4
88	28	1	0	2	1	1	8	1	1		5	5	5	5	5	5	5	5	5	5	5	5	5	5	5	5	5	5	5		5	5	3	3	5	5	5	5	5	5	5	4	4	4	4	4	4	4	5
89	34	1	0	2	1	1	9	1	1		4	5	3	4	5	4	5	5	5	4	4	4	3	4	4	5	4	3	4		5	5	3	2	5	5	3	2	2	4	4	2	3	2	3	4	4	4	4
90	35	1	1	2	0	1	14	1	1		4	4	4	5	4	4	2	5	5	5	5	5	5	5	5	5	5	5	5		4	5	2	2	4	4	4	3	3	4	4	3	4	3	2	4	4	4	4
91	45	0	1	2	1	1	11	1	1		4	4	4	4	4	4	4	4	4	4	4	4	4	4	4	4	4	4	4		4	4	2	3	4	4	4	4	4	4	4	4	4	4	4	4	4	4	4
92	34	0	1	2	1	1	9	1	1		4	4	4	5	4	4	3	5	5	5	5	5	5	4	5	5	5	5	4		4	5	2	2	4	4	4	3	3	4	4	3	4	3	2	4	4	4	3
93	48	1	1	2	0	1	15	1	1		3	3	5	5	5	5	3	5	5	5	5	5	5	5	5	5	5	5	4		5	5	3	4	5	5	5	5	5	5	5	3	4	3	4	5	5	4	5
94	46	1	1	2	0	1	23	1	1		1	3	5	5	4	4	4	3	5	5	5	4	5	5	5	5	3	3	4		4	4	1	2	3	4	4	3	3	4	4	4	4	3	3	3	3	4	4
95	28	1	0	1	0	1	5	1	1		3	4	5	5	5	5	4	4	5	5	4	4	4	3	3	3	4	4	4		5	4	4	4	4	3	3	3	3	4	3	4	3	4	4	3	4	4	3
96	35	1	1	2	1	1	12	1	1		3	3	5	5	5	4	4	3	5	4	4	4	4	4	4	4	4	4	5		4	4	3	1	3	3	3	3	3	4	5	4	4	2	4	4	4	3	4
97	53	1	1	2	1	0	24	0	1		5	5	5	5	5	3	3	3	3	3	3	5	5	5	3	5	5	5	5		4	4	3	2	4	4	4	4	4	4	5	4	4	2	4	4	4	5	5
98	27	1	1	1	1	1	4	0	0		3	3	5	4	5	5	4	3	4	3	5	4	4	4	4	4	4	3	3		4	4	1	2	3	4	3	5	5	2	4	4	4	3	4	5	3	3	4
99	31	1	1	2	1	1	12	1	1		3	5	5	5	5	3	5	5	5	5	5	5	5	5	4	5	5	4	5		5	5	3	2	5	5	5	5	5	5	5	4	5	4	4	5	5	5	5
100	33	1	1	2	1	1	11	1	1		4	4	3	4	4	4	3	3	4	4	4	3	4	3	4	4	4	3	4		4	4	3	3	3	3	3	3	2	4	3	3	3	2	4	4	4	3	5
101	34	1	0	2	1	1	14	1	1		3	4	4	5	5	3	4	4	5	5	3	5	4	5	4	4	5	4	4		4	4	3	3	4	4	4	3	4	4	4	3	4	3	4	3	4	4	4
102	31	1	0	2	1	1	7	1	1		3	4	5	5	5	5	5	3	3	3	3	4	4	4	3	4	4	3	4		4	4	3	4	4	4	3	3	3	4	4	3	3	3	2	4	4	4	4
103	49	1	1	3	1	0	15	1	1		4	4	4	4	4	4	4	5	5	5	4	5	5	4	4	4	4	4	4		4	4	2	3	4	4	4	4	3	3	4	3	3	3	4	4	4	4	4
104	37	1	1	3	1	0	15	1	1		3	4	4	4	5	4	4	5	5	4	4	4	4	4	4	4	4	5	4		4	4	2	2	3	3	3	3	3	3	4	3	3	2	4	3	4	4	4
105	27	1	0	1	0	1	6	1	0		4	4	4	4	4	4	4	4	4	4	4	4	4	4	4	4	4	4	4		4	4	4	4	4	4	4	4	4	5	5	5	5	5	5	5	5	5	5
106	48	1	1	2	1	1	25	0	1		5	5	4	5	4	4	3	4	5	5	4	4	4	4	4	4	4	4	4		5	4	3	2	4	4	4	3	3	4	4	4	4	4	4	3	4	4	5
107	33	1	1	2	1	1	11	1	1		3	4	5	5	5	3	2	2	3	5	4	5	5	3	4	5	5	4	4		4	4	3	2	3	4	4	4	3	3	2	2	3	2	2	3	3	3	3
108	34	1	1	2	1	1	11	0	1		4	4	4	4	4	5	4	3	3	4	4	4	4	4	4	4	4	3	4		4	4	2	2	3	4	4	4	3	4	3	3	4	1	1	3	4	4	4
109	44	1	1	2	0	1	23	1	1		5	5	5	5	5	5	5	5	5	5	5	5	5	5	5	5	5	5	5		5	4	4	1	4	4	4	4	4	5	5	5	5	5	5	4	5	5	5
110	33	1	0	2	0	1	3	0	1		3	5	5	5	4	5	5	5	5	4	4	4	4	4	4	5	4	4	4		4	4	3	4	3	4	3	2	2	5	5	5	5	5	5	5	5	5	5
111	32	1	1	1	0	0	10	0	1		3	3	3	3	3	3	3	3	3	3	3	3	3	3	3	3	3	3	3		4	4	2	1	4	4	4	4	4	2	2	1	2	2	4	4	4	4	4
112	27	1	0	2	1	1	4	1	1		4	5	5	5	5	5	4	5	5	5	4	4	4	4	5	5	5	5	5		5	5	3	3	5	5	5	5	5	5	5	3	4	3	2	4	4	4	5
113	49	1	1	3	1	0	14	0	1		4	4	4	4	4	4	4	4	3	4	4	4	4	4	4	4	4	4	3		4	4	2	2	3	4	4	3	3	4	4	3	3	2	3	3	4	4	4
114	56	1	1	2	0	1	21	0	1		5	5	5	5	5	5	4	4	5	5	5	5	5	5	5	4	5	5	5		5	4	4	4	5	5	4	4	4	3	4	2	4	3	4	4	5	5	5
115	51	1	1	2	1	1	30	0	1		3	3	3	5	3	5	5	3	5	5	5	5	5	3	3	5	4	4	5		4	5	1	4	3	3	4	4	2	5	5	3	4	4	5	4	4	4	4
116	26	1	0	2	1	1	6	1	1		3	4	5	5	5	5	4	5	5	5	5	5	5	5	5	5	4	3	5		4	4	3	2	3	4	4	4	3	3	4	4	4	2	4	3	4	4	4
117	30	1	0	2	1	1	3	1	1		3	4	4	5	5	3	3	4	5	3	3	4	5	5	4	4	4	4	4		4	4	3	3	3	3	3	3	3	5	5	4	4	3	4	4	4	4	4
118	28	1	0	1	0	0	7	1	0		4	4	3	5	4	5	4	3	3	5	4	3	4	4	4	3	4	3	3		4	3	3	1	4	4	3	4	4	4	3	4	3	4	4	3	4	4	4
119	32	1	0	2	1	1	8	0	0		3	3	3	4	5	3	3	5	5	5	5	5	5	5	4	5	5	4	4		3	4	3	2	3	3	4	3	3	3	4	3	4	2	4	3	4	4	3
120	30	1	0	2	1	1	6	0	0		3	3	3	3	4	2	2	4	3	5	4	4	4	4	3	4	4	4	3		3	4	4	4	3	3	4	3	4	4	4	4	3	2	4	3	4	3	3
121	31	1	0	2	1	1	11	1	1		3	3	4	5	4	4	4	3	3	3	4	4	4	4	4	4	4	4	4		4	4	3	2	4	4	4	4	3	4	4	3	4	3	4	3	4	4	4
122	35	1	1	2	1	1	11	1	1		3	4	4	4	4	3	4	4	4	4	4	4	4	4	4	4	4	4	4		4	3	4	3	4	4	3	3	3	3	3	2	3	2	3	2	3	4	4
123	30	1	0	1	0	0	9	0	1		4	4	4	5	5	5	4	5	5	4	4	4	3	5	4	5	3	4	4		4	5	2	1	5	5	3	5	5	4	5	5	5	3	4	4	5	4	5
124	37	1	1	3	1	0	12	1	0		3	3	3	3	3	3	3	4	3	3	4	3	3	3	4	3	3	3	3		4	4	3	1	2	2	3	2	3	3	3	3	3	2	3	4	4	3	3
125	30	1	0	2	1	1	8	1	1		4	3	4	5	4	5	3	5	4	5	4	4	5	5	4	4	5	4	4		4	3	5	3	4	5	5	3	3	4	5	3	2	2	2	4	4	4	3
126	25	1	0	2	1	1	4	1	1		4	4	4	5	5	3	5	5	5	4	5	5	5	5	4	5	5	4	5		4	4	4	4	4	4	4	3	3	5	5	4	5	4	4	4	4	4	4
127	34	1	0	2	1	1	9	1	1		3	3	3	4	5	4	5	4	3	4	4	4	4	5	5	5	5	5	5		4	4	3	5	4	4	4	3	3	4	4	2	4	5	4	3	4	5	4
128	35	1	0	2	1	1	10	1	1		2	3	5	4	4	4	3	4	4	4	3	4	4	3	4	4	3	3	3		5	5	2	2	3	2	4	2	4	4	2	2	4	3	2	1	2	4	3
129	39	1	0	2	1	1	1	1	1		5	4	4	5	4	4	3	5	5	5	4	4	4	4	3	4	4	4	4		5	3	4	4	4	4	3	3	4	4	5	3	3	3	3	3	4	4	4
130	34	1	1	2	1	1	1	1	1		5	5	5	5	5	5	5	4	5	4	4	5	5	5	5	5	5	5	5		5	4	2	1	5	5	4	5	5	4	4	5	5	4	4	4	4	4	5
131	46	1	0	2	1	1	20	1	1		3	5	3	5	5	4	4	5	4	4	4	4	4	5	5	5	5	5	5		4	4	2	3	4	4	4	4	3	5	5	4	5	4	4	4	4	4	4
132	35	1	1	2	1	1	11	1	1		3	3	5	4	4	5	4	5	5	3	4	4	4	4	4	4	4	4	4		4	4	4	4	3	3	3	3	3	3	5	2	3	2	3	3	4	4	4
133	34	1	0	2	1	1	9	1	1		4	4	3	4	4	3	3	4	4	4	4	4	4	4	4	4	4	4	4		4	4	2	3	4	4	4	4	4	4	5	3	4	4	4	4	4	4	4
134	34	1	0	2	1	0	4	1	1		3	3	3	3	4	3	3	3	3	3	4	4	4	4	4	4	4	4	4		4	4	3	2	3	3	3	3	3	4	4	3	4	3	3	4	4	4	4
135	35	1	0	2	1	1	15	1	1		3	5	5	5	5	5	3	3	4	4	4	5	5	5	5	5	5	5	5		5	4	3	3	5	5	4	5	3	3	4	5	5	4	3	4	4	3	4
136	33	1	1	2	1	1	12	0	1		3	3	4	5	4	4	3	3	4	4	4	4	4	4	3	4	4	4	4		4	4	4	1	3	4	3	3	3	4	4	4	3	4	4	4	4	4	4
137	32	0	0	2	1	0	6	0	1		3	3	3	4	3	3	3	3	4	3	4	3	4	3	4	4	3	3	4		4	3	3	4	5	5	3	2	1	3	4	1	4	4	4	3	3	2	4
138	30	1	0	2	1	1	4	1	1		2	4	5	5	5	5	4	4	5	4	4	5	4	4	4	4	4	4	4		4	4	3	3	3	4	1	2	3	1	3	1	3	3	3	3	3	3	3
139	30	1	1	2	1	1	9	0	1		4	4	4	5	5	5	4	4	4	4	4	5	5	4	4	4	4	4	4		4	4	3	2	4	4	4	4	4	4	4	4	4	4	4	4	4	3	4
140	43	1	1	3	1	0	19	1	1		4	5	5	4	5	5	4	3	5	4	4	4	4	4	5	3	4	4	3		5	5	4	1	4	5	4	4	4	4	5	5	4	4	5	4	4	4	5
141	45	1	1	3	1	0	17	1	1		4	5	5	5	4	5	4	4	4	4	4	4	3	3	4	4	4	4	4		5	4	3	3	4	4	4	4	4	4	4	4	4	4	5	4	4	4	5
142	26	1	0	3	1	1	4	0	1		3	4	5	5	5	5	4	4	4	4	4	4	4	4	4	4	4	4	4		4	4	2	4	3	4	4	2	3	3	4	1	3	3	2	4	4	4	4
143	49	1	1	2	1	1	15	0	1		4	4	5	5	5	5	4	4	4	4	4	4	5	4	4	4	5	4	4		4	4	4	3	4	4	4	3	3	4	4	3	4	2	3	3	4	4	4
144	34	1	1	2	1	1	8	1	1		3	4	5	5	5	5	3	5	5	5	4	3	4	4	3	4	4	3	5		4	4	2	1	4	5	4	3	3	5	5	4	5	2	2	4	4	4	5
145	35	1	1	2	1	1	14	1	1		3	4	5	5	5	5	2	3	4	4	4	3	4	4	5	4	4	3	4		4	3	3	1	4	4	4	3	3	3	3	3	4	3	2	3	3	4	4
146	30	1	1	2	1	1	9	0	1		3	3	3	4	4	3	3	3	3	4	4	4	4	3	3	3	4	3	3		4	4	4	4	3	4	3	3	2	3	4	3	3	3	3	3	4	4	3
147	36	1	1	2	1	1	16	1	1		4	4	5	5	5	5	4	3	3	4	3	3	3	3	4	4	4	3	3		4	4	3	3	4	4	3	3	3	3	5	3	3	3	3	3	4	3	3
148	35	1	1	2	1	1	9	1	1		4	4	4	4	4	4	4	4	4	4	4	4	4	4	4	4	4	4	4		4	4	3	2	4	4	4	4	4	4	4	4	4	4	4	4	4	4	4
149	34	1	0	2	1	1	10	1	1		3	3	4	4	4	5	3	5	5	4	4	4	4	4	4	4	4	4	4		4	3	4	3	3	3	3	3	3	3	4	3	4	2	2	3	3	3	3
150	34	1	0	2	1	1	13	1	1		3	4	5	5	5	4	4	4	4	4	3	4	4	4	4	4	4	4	4		4	4	3	3	4	4	4	4	3	4	4	4	4	3	4	3	4	4	4
151	36	1	1	2	1	1	14	1	1		5	5	5	5	5	5	5	5	5	5	4	4	5	5	5	5	5	4	5		5	4	4	2	4	4	4	4	3	4	5	5	4	3	4	4	4	4	4
152	31	1	1	2	1	1	10	1	1		5	5	5	5	5	5	4	5	5	5	5	5	4	4	5	5	4	5	5		5	5	3	3	4	4	4	4	4	4	4	4	4	3	3	4	4	5	4
153	32	1	1	2	1	1	11	1	1		3	5	3	5	4	5	4	5	3	4	4	3	4	4	4	4	4	3	3		4	3	3	4	4	4	3	3	3	3	4	4	4	3	3	3	3	4	4
154	34	1	1	1	1	1	13	1	1		1	3	3	4	4	3	2	4	4	4	4	4	4	4	3	4	4	4	4		4	4	2	1	4	4	4	3	4	4	3	2	3	2	3	4	4	3	4
155	32	1	0	2	1	1	11	1	1		3	3	4	4	4	4	4	4	4	5	5	5	5	4	5	5	5	4	5		4	4	4	3	3	3	4	4	4	4	4	3	4	4	4	3	4	4	4
156	47	1	1	3	1	0	20	1	1		3	2	4	4	4	4	4	4	4	4	4	4	4	4	4	4	4	4	4		4	4	3	3	3	3	4	3	3	3	3	3	3	3	3	4	4	3	4
157	53	1	1	3	1	0	0.5	0	1		3	4	4	4	4	4	3	3	5	4	3	5	5	5	4	5	5	5	4		4	4	3	2	4	4	4	4	4	3	3	4	3	4	4	4	4	4	3
158	33	1	0	2	1	1	11	1	1		1	5	5	4	4	5	4	5	5	4	5	5	5	5	4	4	5	4	3		3	3	3	4	2	5	5	2	2	4	5	4	3	3	4	3	3	3	4
159	40	1	0	2	1	1	12	1	1		1	3	5	5	5	5	5	4	3	4	4	4	4	4	4	4	4	4	4		3	3	3	4	4	4	4	4	4	4	4	4	2	4	5	5	5	5	5
160	31	1	0	2	1	1	10	1	1		3	3	3	4	4	4	3	3	4	4	4	4	4	4	3	4	4	4	3		4	4	2	3	4	4	2	4	3	3	5	3	2	2	1	3	5	3	5
161	57	1	1	3	1	0	35	1	1		3	3	3	5	5	5	3	3	5	5	5	5	5	3	3	3	3	4	3		4	4	3	3	4	4	4	4	3	3	4	4	4	3	4	4	4	4	5
162	32	0	1	2	1	1	11	1	1		4	4	5	5	5	5	5	4	5	4	5	5	5	5	5	5	5	5	4		5	5	4	4	4	3	3	3	5	3	3	3	3	3	3	4	4	4	4
163	40	1	1	2	1	1	10	1	1		4	4	4	5	4	4	4	5	4	4	4	4	5	4	4	4	4	4	4		5	4	4	3	4	4	4	4	4	4	4	4	4	3	4	4	4	4	4
164	28	1	1	2	1	1	5	1	1		3	3	3	4	4	3	4	4	4	4	4	4	4	4	4	4	4	4	4		4	4	4	2	4	4	4	4	4	4	4	3	4	4	4	2	4	4	5
165	27	1	0	1	0	1	2	0	1		4	4	5	5	4	5	4	4	5	3	4	4	5	5	4	5	5	5	5		4	4	5	3	4	5	5	5	4	4	5	4	4	4	5	5	5	4	5
166	41	1	1	2	1	1	20	1	1		4	4	3	4	4	4	4	4	4	4	3	4	4	4	4	4	4	3	4		4	4	3	3	4	4	4	4	4	4	4	4	4	3	3	4	4	4	4
167	46	1	1	1	0	1	15	1	1		4	5	5	5	5	5	5	5	5	4	5	4	4	4	5	5	5	5	5		5	4	4	2	4	4	4	4	4	4	4	4	4	4	4	2	4	4	4
168	56	1	1	2	1	1	28	0	1		3	4	3	4	4	3	3	5	5	4	3	4	3	5	4	4	3	4	4		5	5	2	1	4	4	4	4	4	4	3	3	3	3	4	4	4	4	4
169	53	1	1	3	1	0	28	0	1		1	4	3	5	5	5	3	5	5	4	4	4	5	4	4	3	4	4	4		4	4	4	2	4	4	4	4	3	4	4	4	4	3	3	4	4	4	4
170	40	1	1	2	0	1	15	1	1		3	3	4	4	4	4	4	4	4	4	4	4	5	5	5	5	5	4	4		4	4	3	3	4	4	4	4	3	4	4	4	4	4	4	3	4	4	4
171	35	1	1	2	1	1	10	1	1		5	5	5	5	5	5	3	5	5	5	5	5	5	5	5	4	5	4	5		4	4	4	3	5	5	4	4	4	5	4	5	4	4	5	3	5	5	5
172	34	1	1	2	1	1	15	1	1		3	3	3	4	4	3	3	3	3	3	3	3	3	3	4	3	3	4	4		4	3	3	2	4	3	4	4	4	4	4	3	5	3	3	3	4	3	3
173	40	1	0	2	1	1	10	1	1		4	4	5	5	4	4	4	4	4	4	4	4	4	4	4	4	4	4	4		4	4	3	4	4	4	4	3	3	3	4	2	3	3	3	4	3	3	4
174	50	0	1	3	1	0	24	1	1		4	4	4	4	4	4	4	4	4	4	3	4	4	4	4	4	5	5	4		4	4	3	3	4	4	4	3	3	5	3	4	4	2	3	4	5	4	5
175	32	1	1	3	1	0	6	1	1		4	4	4	4	4	4	4	4	4	4	3	4	4	4	4	4	5	5	4		5	5	3	3	4	4	4	4	4	5	4	4	4	2	3	4	5	4	5
176	48	1	1	2	1	1	21	1	1		5	5	5	5	5	5	5	5	5	5	5	5	5	5	5	5	5	5	5		5	4	1	2	5	5	4	4	4	5	5	5	4	4	5	5	4	4	5
177	36	1	1	2	1	1	15	1	1		4	5	4	5	5	3	3	4	5	4	5	4	5	4	5	5	4	4	4		5	5	2	4	4	5	4	4	4	5	5	3	4	4	4	4	4	4	4
178	35	1	1	2	1	1	14	1	1		4	4	4	5	5	3	3	4	5	4	5	4	5	5	4	5	5	4	4		5	5	2	4	4	5	4	4	4	5	5	3	4	4	4	4	4	4	5
179	36	1	1	3	1	1	14	1	1		4	4	4	4	4	4	4	2	4	4	4	4	4	4	4	4	4	4	4		4	4	3	2	3	4	4	4	3	4	4	4	4	3	4	4	4	4	4
180	37	1	0	2	1	1	17	1	1		3	2	3	4	4	4	4	3	4	4	3	4	4	4	4	4	4	4	4		4	2	3	3	3	3	4	2	2	2	2	1	2	2	3	2	4	4	4
181	31	0	0	2	1	1	7	1	1		3	4	4	4	4	4	4	4	4	4	4	4	3	4	3	3	3	3	3		4	4	3	3	3	3	3	3	3	3	3	3	3	3	3	3	3	3	3
182	30	1	1	2	1	1	10	1	1		3	4	4	4	4	4	4	4	5	4	4	4	4	4	4	4	4	4	4		4	4	3	2	3	3	3	3	2	3	3	2	3	1	1	4	4	4	4
183	48	1	1	2	1	1	29	1	1		3	5	3	5	3	3	4	4	5	5	5	5	5	4	4	5	4	5	3		5	4	3	3	5	5	4	4	4	5	4	3	4	3	3	4	4	4	5
184	39	1	1	3	1	0	18	1	1		3	4	4	3	3	4	3	4	5	5	4	4	5	5	4	5	4	5	4		4	4	3	3	3	3	3	3	3	4	4	3	3	2	2	3	3	3	3
185	42	1	1	3	1	1	20	1	1		3	4	4	4	4	4	4	4	5	4	4	4	4	4	4	5	5	5	5		5	3	1	3	3	4	4	3	4	3	4	3	5	3	2	2	3	4	5
186	33	1	0	2	1	1	12	1	1		1	3	3	3	5	5	5	5	4	3	4	3	4	3	4	4	4	4	4		3	4	4	3	3	4	3	3	2	3	3	4	5	2	1	4	3	4	4
187	34	1	1	2	1	1	13	1	1		2	3	3	3	2	3	3	3	3	3	4	4	4	3	4	4	4	4	3		3	2	2	3	3	2	3	3	1	2	3	2	3	2	2	2	3	2	3
188	34	1	0	2	1	1	12	1	1		3	4	5	5	5	4	4	5	5	5	3	3	3	5	4	4	4	4	4		4	4	3	3	4	4	4	4	3	4	4	3	4	4	3	3	4	5	5
189	35	0	1	2	1	1	13	1	1		4	5	4	5	5	4	3	4	5	4	4	4	4	4	4	4	4	4	4		4	4	3	3	4	4	4	4	4	4	4	4	4	4	4	4	4	4	4
190	37	1	1	2	1	1	13	1	1		4	4	5	5	4	5	5	4	5	4	4	5	5	4	4	4	4	4	4		4	5	4	1	4	4	4	4	4	4	4	4	4	4	4	5	4	4	4
191	41	1	1	3	1	0	20	1	1		4	4	5	5	5	5	4	4	5	5	4	4	4	3	3	3	4	4	4		4	4	3	3	3	3	3	3	3	3	3	3	3	3	4	4	4	4	4
192	46	0	1	2	1	1	18	1	1		3	4	5	5	5	5	4	4	4	3	3	4	3	3	4	4	3	4	3		4	4	3	3	3	3	3	3	3	3	3	3	3	3	3	4	3	3	4
193	36	1	0	2	1	1	14	1	1		3	3	4	5	4	4	4	3	4	4	4	4	4	3	3	3	3	3	3		4	3	2	3	3	4	3	3	3	3	3	2	3	3	4	2	3	3	3
194	35	1	1	2	1	1	12	1	1		4	3	4	5	4	4	5	5	4	4	5	4	4	4	4	3	4	3	3		4	4	3	3	3	3	3	3	3	4	4	3	4	4	4	4	4	4	4
195	37	0	0	2	1	1	13	1	1		4	3	4	4	4	4	4	4	4	4	4	4	4	4	4	4	4	4	4		4	3	4	4	4	4	4	4	4	4	4	4	4	4	4	4	4	4	4
196	26	1	0	2	1	1	5	1	1		3	4	3	5	4	3	4	4	4	4	5	4	4	3	4	4	4	3	4		4	4	2	1	3	3	3	3	3	4	4	4	4	3	4	2	3	3	3
197	42	1	1	3	1	0	20	1	1		3	4	5	4	5	5	4	5	5	5	5	5	4	5	4	4	4	4	4		4	4	4	4	4	4	4	4	4	4	4	3	4	4	4	4	4	4	4
198	30	0	0	1	0	1	2	1	1		3	4	4	5	4	4	4	5	4	5	5	4	4	5	4	5	4	4	5		4	4	3	2	4	2	3	4	4	4	5	5	4	4	4	4	4	4	4
199	47	0	1	2	0	1	16	1	1		3	3	4	5	5	5	5	5	5	5	5	5	5	5	5	5	5	5	4		4	4	3	2	4	3	4	4	4	4	4	3	4	2	4	3	3	3	4
200	38	1	1	3	1	0	19	1	1		5	5	5	5	5	5	5	5	5	4	5	5	5	5	5	5	5	5	5		4	4	3	2	4	3	4	4	4	4	4	3	4	2	4	3	3	3	4
201	31	1	1	2	1	1	11	1	1		4	4	5	5	5	5	4	4	5	5	5	5	5	5	5	5	4	4	5		4	4	3	1	3	4	3	3	3	4	4	4	4	3	4	4	4	4	4
202	33	1	1	2	1	1	10	1	1		4	4	4	4	4	4	3	4	4	4	4	4	4	4	3	4	4	4	4		4	4	3	3	4	4	4	3	3	4	3	3	4	3	4	4	4	4	4
203	25	1	0	1	0	1	1	1	1		4	4	4	5	5	5	4	4	4	5	5	5	5	4	4	2	4	4	4		4	5	3	2	4	4	4	4	3	4	5	5	5	4	3	4	2	4	4
204	49	1	1	2	1	1	15	1	1		4	4	4	4	5	5	3	3	4	4	4	4	4	5	4	4	5	4	5		4	5	5	4	4	4	4	3	4	3	3	2	4	1	1	3	4	4	4
205	41	1	0	2	1	1	15	1	1		3	4	5	5	5	5	5	5	5	5	5	5	5	5	5	5	5	5	5		5	5	3	1	3	4	4	4	5	5	5	2	3	2	2	4	4	4	5
206	35	1	1	2	1	1	12	1	1		3	3	4	4	4	4	3	3	5	4	4	4	4	4	4	4	4	4	4		4	4	4	1	3	3	4	4	3	4	4	2	3	2	3	2	3	3	4
207	35	1	1	2	1	1	10	1	1		4	4	4	4	4	4	4	3	4	4	3	4	4	4	3	4	4	4	3		3	3	3	3	3	4	4	3	3	4	3	2	3	2	2	3	3	3	3
208	35	1	0	2	1	1	10	1	1		4	4	4	4	4	3	3	4	4	4	4	4	4	3	3	3	4	4	4		4	4	2	1	4	3	4	4	3	4	4	3	3	3	4	4	4	4	4
209	35	1	1	2	1	1	13	1	1		4	5	5	5	5	5	4	5	5	5	5	4	5	5	5	5	5	5	5		5	4	4	4	5	4	4	3	2	4	4	4	4	4	4	4	4	4	4
210	33	1	1	2	1	1	11	1	1		4	5	4	5	5	5	4	4	5	4	4	4	4	4	4	4	5	4	5		5	4	2	1	4	3	5	4	3	4	4	4	4	4	4	4	5	5	5
211	28	1	0	2	1	1	7	1	1		3	3	4	5	5	5	3	4	5	5	5	3	4	4	4	4	4	3	3		3	3	3	5	5	4	3	3	2	2	5	2	3	3	3	3	3	3	4
212	34	0	0	2	1	1	11	1	1		3	4	5	4	5	4	4	4	5	4	4	4	4	5	4	4	4	4	4		4	4	4	4	4	4	4	4	4	4	4	3	4	4	4	4	4	4	4
213	33	1	1	2	1	1	10	1	1		1	3	4	5	5	5	4	4	5	5	4	4	4	4	4	4	4	4	3		4	4	3	2	3	4	4	4	3	3	3	2	3	2	4	3	3	4	4
214	33	1	1	2	1	1	10	1	1		3	4	4	5	4	4	4	4	4	3	4	4	4	3	3	4	4	4	4		4	4	4	4	4	4	4	4	4	4	4	3	3	3	3	4	4	4	4
215	30	1	0	2	1	1	5	1	1		3	3	3	4	3	3	3	4	4	4	3	3	3	3	3	3	3	3	3		4	3	3	3	3	3	3	3	3	2	3	2	2	2	3	3	3	3	3
216	28	1	0	2	1	1	4	1	1		2	3	3	4	4	4	3	3	4	4	4	4	3	3	3	3	3	3	3		3	4	4	3	1	2	1	2	2	1	2	2	3	2	3	3	4	3	3
217	28	1	1	2	1	1	5	1	0		4	5	4	5	5	4	4	5	5	5	5	4	4	4	4	4	4	4	4		4	5	4	3	4	4	4	4	4	4	4	4	4	3	4	3	4	4	4
218	29	1	0	2	1	1	7	1	1		3	4	3	4	4	5	3	3	5	5	4	4	4	4	4	4	4	4	4		4	5	4	4	3	4	3	3	3	3	4	3	3	2	3	4	3	3	3
219	41	1	1	3	1	0	20	1	1		3	4	3	5	5	5	5	3	4	4	5	5	5	4	4	4	4	4	4		4	4	2	2	3	4	4	3	4	4	4	3	3	3	4	4	4	4	4
220	34	1	0	2	1	1	10	1	1		3	3	4	4	4	4	3	3	4	4	3	4	3	4	3	3	4	3	3		4	3	3	3	3	3	3	3	3	4	4	3	3	3	3	3	3	3	3
221	33	1	1	2	1	1	11	1	1		2	3	5	5	5	5	5	4	3	5	3	5	5	5	5	4	5	4	5		4	4	4	2	3	5	4	3	3	4	5	3	3	2	3	2	3	5	5
222	36	0	1	2	1	1	10	1	1		3	2	3	5	5	4	3	3	3	3	3	3	4	4	4	2	3	3	3		3	2	3	2	3	3	3	3	3	3	3	2	3	3	3	2	3	3	3
223	35	1	1	3	1	1	11	1	1		3	5	5	5	5	4	4	4	4	4	4	3	4	4	3	3	4	4	4		4	4	4	3	4	4	4	4	4	4	4	4	4	3	4	3	4	4	4
224	41	1	1	2	1	0	10	1	1		4	5	5	5	5	5	5	5	5	5	5	5	5	5	4	4	3	5	5		5	5	5	4	5	5	5	5	5	4	4	3	4	2	4	4	4	4	4
225	55	1	0	2	0	1	24	1	1		4	5	4	5	4	4	2	3	4	4	4	4	5	5	4	5	3	4	5		5	5	3	3	3	3	3	3	3	4	4	3	4	2	4	4	4	4	4
226	55	1	1	2	1	1	25	1	1		4	4	5	5	4	3	4	4	5	5	5	5	4	3	5	4	4	4	4		5	4	3	4	4	4	4	4	4	4	4	4	4	3	4	4	4	4	4
227	35	1	0	2	1	1	13	1	1		4	5	5	5	5	5	4	5	5	5	5	5	5	5	4	4	4	5	5		5	5	2	1	4	5	5	3	3	4	5	1	2	1	2	4	4	3	4
228	40	1	1	2	1	1	17	1	1		4	5	5	5	5	4	3	4	5	4	4	4	5	5	5	5	4	5	5		4	4	4	5	5	4	4	4	4	4	3	4	3	4	4	4	5	5	5
229	47	1	0	2	1	1	18	1	1		3	4	4	5	4	5	4	4	5	4	4	4	4	4	4	4	3	4	4		4	3	4	3	4	4	3	2	1	4	3	2	3	2	3	2	3	4	4
230	37	1	0	2	1	1	8	1	1		3	3	5	5	5	4	4	5	5	5	5	5	5	5	5	5	5	5	5		5	5	1	4	3	4	3	3	3	4	5	5	5	3	4	5	5	4	5
231	33	0	0	2	1	1	10	1	1		4	4	4	4	4	4	4	4	4	4	4	4	4	4	4	4	4	4	4		4	4	4	4	4	4	4	4	4	4	4	4	4	4	4	4	4	4	4
232	34	1	1	2	1	1	14	1	1		3	3	3	5	5	5	4	4	5	5	4	4	4	4	4	4	4	3	4		4	4	3	3	3	3	4	4	3	4	4	4	4	3	3	3	3	4	4
233	36	1	1	2	1	1	7	1	1		3	3	5	5	5	5	5	3	4	4	4	4	3	4	5	4	4	4	4		4	4	4	5	4	4	4	4	2	3	4	3	3	4	4	5	4	3	4
234	31	1	0	2	1	1	9	1	1		1	2	3	2	2	2	4	4	4	4	3	3	3	4	4	4	5	5	3		3	3	3	3	3	3	4	3	3	3	2	2	3	2	3	1	3	2	2
235	29	1	0	1	0	1	5	0	1		3	5	5	5	5	4	4	5	5	5	5	5	5	5	5	3	3	4	4		5	5	1	2	4	4	3	4	5	4	4	5	3	5	5	4	4	4	5
236	27	1	1	1	0	1	1	0	1		4	4	5	5	3	5	2	5	5	5	5	4	4	3	3	2	3	4	2		4	4	3	1	4	5	3	3	5	4	3	4	4	3	4	4	4	4	4
237	33	1	0	2	1	1	6	1	1		3	3	3	4	5	4	5	4	4	4	4	4	4	4	5	5	5	5	5		5	5	3	4	4	4	4	4	4	5	5	3	4	2	2	3	4	3	4
238	29	1	0	1	0	1	4	0	1		3	3	4	4	4	4	4	4	4	4	4	4	4	4	5	5	5	5	5		4	4	3	2	3	4	4	4	4	3	3	3	4	3	3	4	4	3	4
239	35	1	1	3	1	0	15	1	1		3	5	5	4	4	5	4	5	5	5	5	4	4	3	5	3	4	4	4		4	4	3	4	5	4	4	4	4	4	5	3	4	3	3	3	4	4	4
240	32	1	1	2	1	1	10	1	1		4	4	5	5	5	5	5	5	5	5	4	5	5	4	4	4	4	4	4		4	4	3	3	4	4	4	4	3	4	4	3	4	3	4	4	4	4	4
241	34	1	1	2	1	1	11	1	1		5	5	5	5	5	4	4	5	5	5	5	5	5	5	5	5	5	5	5		5	5	3	1	5	5	4	3	4	4	5	5	5	3	5	5	5	4	5
242	34	1	1	2	1	1	8	1	1		4	4	5	5	4	5	5	3	4	4	4	4	4	4	4	3	3	3	4		4	4	1	1	4	4	3	4	3	4	3	4	3	3	4	4	4	4	4
243	36	1	0	2	1	1	10	1	1		3	4	3	4	4	3	3	4	3	3	4	4	4	4	4	4	3	4	4		4	4	2	2	4	4	4	3	3	3	4	4	4	2	2	2	4	4	4
244	51	1	1	3	1	0	28	1	1		3	5	5	5	5	5	5	5	5	5	4	5	5	5	5	5	5	5	5		5	5	4	2	5	5	5	5	5	5	5	4	4	5	5	4	5	5	5
245	60	1	1	2	1	1	30	1	1		4	5	5	5	5	5	5	5	5	5	5	5	5	5	5	5	5	5	5		5	5	2	2	5	5	5	4	4	5	5	4	4	4	5	4	5	5	5
246	45	1	1	3	0	0	25	1	1		3	5	5	5	5	5	5	5	5	5	4	5	5	5	5	5	5	5	5		5	5	4	2	4	4	5	5	5	5	5	4	4	5	5	4	5	5	5
247	56	1	0	2	1	1	35	1	1		3	4	2	5	4	4	3	3	4	4	4	5	5	4	4	4	4	4	4		4	4	2	2	3	3	4	3	3	5	4	3	4	2	2	4	4	4	4
248	29	1	0	2	1	1	8	1	1		3	4	3	5	5	4	5	3	4	5	4	4	5	5	4	5	4	3	4		4	4	3	2	3	3	4	2	3	4	2	1	3	2	4	2	4	4	3
249	37	1	1	3	1	1	12	1	1		4	4	5	5	5	5	4	3	4	5	5	5	5	4	4	4	4	5	4		4	4	2	1	4	4	3	4	4	4	4	4	3	2	3	4	5	5	5
250	35	1	1	2	1	1	14	1	1		4	5	5	5	5	5	4	4	4	4	5	5	5	5	5	5	5	5	5		5	5	2	2	5	5	4	3	4	5	5	3	4	5	5	4	4	4	5
251	37	1	1	3	1	0	8	1	1		4	5	5	5	5	5	5	5	5	5	5	5	5	5	5	5	5	5	5		5	4	2	3	4	5	4	3	3	4	4	3	3	3	4	3	4	4	4
252	49	1	0	2	1	1	26	1	1		3	4	4	5	5	4	3	5	5	5	4	4	5	5	5	5	5	5	5		4	4	3	2	4	4	4	3	3	4	4	3	4	2	4	3	4	4	4
253	26	1	0	3	1	0	6	1	1		3	4	4	5	4	5	3	4	5	5	4	4	5	5	5	4	4	5	5		4	4	3	2	3	4	4	3	3	4	4	3	2	2	4	3	4	4	4
254	37	1	1	3	1	0	8	1	1		4	4	3	5	5	3	3	4	5	4	3	4	5	4	4	4	5	4	5		4	4	2	3	4	4	3	4	4	4	4	3	2	2	4	3	4	4	4
255	37	1	1	3	1	0	17	1	0		3	4	3	4	4	4	5	3	5	4	5	5	5	4	4	4	4	4	4		4	4	3	2	4	4	3	3	4	3	3	3	3	4	4	5	4	4	5
256	42	1	1	2	1	0	20	1	1		3	4	4	4	4	4	3	3	5	5	4	4	4	4	4	4	4	4	4		4	4	3	3	4	3	3	3	3	3	3	3	4	4	4	5	3	4	4
257	31	0	0	2	1	1	5	1	1		3	3	4	4	5	4	4	4	5	4	3	4	4	5	3	4	4	3	4		4	4	3	5	4	4	4	3	3	4	3	3	4	2	3	3	3	3	5
258	32	1	0	2	1	1	9	1	1		2	3	5	5	4	5	4	4	5	5	4	4	4	4	4	5	4	4	4		4	5	2	4	5	4	4	4	4	4	4	4	4	4	4	5	4	4	4
259	28	1	1	2	0	1	7	1	1		1	1	3	5	5	5	4	3	4	3	4	4	4	4	3	4	2	5	4		5	5	5	4	3	5	4	4	2	2	2	1	4	2	2	2	3	4	3
260	30	1	1	2	0	1	9	1	1		4	5	4	5	5	5	4	5	5	5	5	5	4	4	4	5	4	4	4		5	5	4	4	5	5	5	5	5	4	5	4	4	4	4	4	4	4	5
261	32	1	1	2	1	1	10	1	1		4	4	2	5	5	4	3	4	5	4	4	5	5	5	5	5	5	4	4		5	5	2	1	4	4	4	4	4	5	5	4	4	2	5	4	4	4	4
262	58	1	1	3	1	0	30	1	1		4	5	4	5	5	5	4	4	5	4	4	4	4	4	4	3	4	4	4		4	4	3	2	4	4	4	3	3	4	4	3	3	3	4	4	4	4	5
263	43	1	1	2	1	1	20	1	1		3	5	3	5	5	5	3	5	5	5	5	4	4	5	4	4	4	4	4		5	4	3	3	5	5	4	4	3	5	5	3	3	3	4	4	5	4	5
264	37	1	1	2	1	1	7	1	1		5	4	3	4	4	4	4	4	4	4	4	4	4	4	4	4	3	3	4		4	4	2	1	4	4	4	4	4	4	3	3	4	3	4	4	4	4	4
265	32	1	1	2	0	1	10	1	1		3	4	2	3	3	5	4	5	5	4	3	3	4	3	3	3	3	3	3		4	4	3	2	3	3	3	3	3	3	4	3	3	2	4	4	3	3	4
266	44	1	1	3	1	1	22	1	1		3	3	4	5	5	5	2	2	5	3	5	5	5	5	5	4	5	5	4		3	4	3	3	3	5	4	4	3	4	5	1	3	2	3	3	4	5	5
267	52	1	1	3	1	0	28	1	1		4	4	4	4	4	5	3	3	4	4	5	4	4	4	3	3	3	4	4		4	2	2	4	4	4	4	3	4	4	4	3	2	3	4	4	4	4	4
268	32	1	0	2	0	1	8	0	0		3	3	4	5	4	5	5	5	4	4	5	5	5	4	5	5	5	5	4		4	4	3	2	5	4	4	3	4	4	5	4	4	3	4	4	4	4	4
269	48	1	1	3	1	0	25	0	1		4	4	5	5	5	5	5	5	5	5	4	3	4	5	5	3	3	4	4		5	4	2	2	4	4	4	4	4	5	5	5	3	3	3	4	4	4	4
270	44	1	1	3	1	0	25	1	1		5	5	5	5	5	5	5	5	5	5	5	3	3	3	5	5	4	4	4		5	4	3	4	4	4	4	4	4	5	5	5	3	3	3	4	4	4	4
271	30	1	1	2	1	1	10	1	1		2	3	2	3	3	5	3	3	4	3	3	3	4	4	5	4	3	5	3		4	4	3	4	4	4	5	3	2	4	4	1	3	2	3	2	3	3	4
272	33	1	1	2	1	1	12	1	1		3	4	2	3	3	5	4	3	3	3	3	3	3	3	3	3	3	3	3		4	4	4	4	4	4	3	3	3	3	3	4	4	4	4	4	3	3	3
273	32	1	0	2	1	1	10	1	1		4	4	5	5	5	4	4	5	5	5	5	4	4	5	4	5	4	5	5		5	4	2	2	4	5	4	3	3	5	5	3	4	1	4	5	5	5	5
274	41	1	1	3	1	0	20	0	1		3	4	4	4	4	3	4	4	4	4	4	3	4	4	3	4	3	4	4		4	4	4	4	4	4	4	4	4	3	3	3	3	3	4	4	4	4	4
275	49	1	1	3	1	0	16	0	1		3	4	5	5	4	4	3	4	4	4	4	3	4	4	4	3	4	1	3		4	4	4	4	4	4	4	4	4	4	4	4	4	4	4	4	4	4	4
276	29	1	0	2	1	1	9	1	1		3	4	5	5	5	5	4	4	4	4	4	4	4	4	4	4	4	4	4		4	4	4	4	4	4	4	4	4	3	3	3	3	3	3	3	3	4	3
277	30	1	0	2	1	1	8	1	1		2	3	3	5	4	3	3	3	4	3	3	4	4	4	3	3	3	3	4		4	3	2	2	3	4	3	3	2	3	4	3	3	3	2	3	3	3	4
278	50	1	1	2	1	1	20	1	1		3	4	3	4	4	4	3	4	5	5	5	5	4	4	4	4	4	4	4		4	4	3	2	4	4	4	4	4	4	4	4	4	3	2	4	4	4	4
279	32	1	1	2	1	1	10	1	1		3	4	4	4	4	4	3	3	5	5	5	5	5	5	5	5	4	5	5		4	3	5	2	4	4	4	4	4	4	4	4	5	3	5	2	4	5	4
280	35	1	1	2	1	1	10	1	1		3	3	3	4	4	4	2	3	4	4	3	4	4	4	4	4	4	4	4		4	4	4	4	4	4	4	4	4	4	4	4	4	3	3	3	4	4	4
281	34	1	0	2	1	1	10	0	0		4	4	4	5	5	3	3	4	4	5	4	4	3	4	4	4	3	3	4		4	3	3	2	4	3	3	4	3	4	3	1	3	2	3	4	4	4	5
282	33	1	1	2	1	1	11	1	1		3	3	3	4	4	4	3	3	3	4	4	4	4	4	4	4	4	4	4		3	4	3	2	3	3	3	3	3	3	2	2	3	2	3	2	3	3	3
283	28	1	0	2	1	1	8	0	1		3	3	3	5	4	3	2	4	4	4	3	3	4	4	3	4	3	4	4		3	4	3	2	4	3	4	3	3	3	2	2	3	2	2	2	3	3	3
284	31	1	1	1	0	0	7	0	1		5	5	5	3	4	4	5	5	5	4	4	5	4	5	3	5	5	4	3		4	3	3	3	2	3	3	2	2	3	2	3	2	2	3	3	3	3	3
285	47	1	1	2	1	1	14	0	1		4	4	3	5	5	3	4	4	4	3	4	4	5	5	4	4	4	4	4		4	4	2	2	4	4	4	3	3	3	4	3	3	3	4	4	4	4	4
286	29	1	1	2	1	1	9	0	1		5	5	5	5	5	5	5	4	5	5	4	4	4	4	5	5	4	5	5		5	4	2	2	4	5	4	4	4	4	4	4	4	3	4	4	4	4	4
287	36	1	0	2	1	1	11	0	1		4	3	3	4	4	4	4	3	4	3	3	5	5	3	4	3	4	3	4		4	4	4	2	3	4	4	4	3	4	4	3	3	3	4	4	4	4	4
288	44	0	1	2	1	1	16	0	0		5	5	5	5	5	5	5	5	5	5	5	5	5	5	5	5	5	5	5		5	5	4	1	5	5	4	4	4	5	5	4	4	3	5	4	5	5	5
289	39	1	0	2	1	1	8	0	0		4	4	4	5	5	4	4	4	4	5	4	4	4	4	4	4	4	4	4		4	3	2	2	4	4	3	3	3	3	3	4	4	4	3	3	4	4	4
290	33	1	0	2	1	1	11	0	1		4	4	4	5	5	4	4	5	5	5	5	5	5	5	5	5	5	5	5		4	4	2	2	4	4	4	4	4	4	4	4	4	4	4	3	4	4	4
291	35	1	0	2	1	1	8	0	1		3	3	4	5	5	4	4	4	5	5	4	5	5	5	5	5	4	4	5		4	4	4	5	2	4	4	3	3	3	4	2	4	2	3	4	5	4	4
292	30	0	1	2	1	1	6	1	1		3	3	3	4	4	4	4	4	4	4	4	4	4	4	3	4	4	4	4		4	4	3	1	3	4	3	4	3	3	3	3	4	4	3	3	3	3	3
293	30	1	1	2	1	1	8	0	1		4	4	3	4	4	5	4	4	4	4	5	4	5	4	4	3	4	3	4		4	4	2	2	5	4	3	3	3	3	4	4	4	3	3	3	4	3	4
294	48	1	1	2	1	1	24	1	1		3	5	5	5	5	4	4	3	5	4	5	5	5	5	4	5	5	4	5		5	4	4	3	5	5	5	3	3	4	4	4	4	3	4	3	4	4	5
295	34	1	0	2	1	1	10	0	1		4	4	4	5	5	4	3	4	5	4	5	5	5	5	4	5	4	4	5		4	4	4	4	4	5	4	4	4	5	5	4	5	4	4	4	4	4	5
296	47	1	1	2	0	1	16	1	1		3	3	5	5	5	5	3	5	5	5	5	5	5	5	5	5	5	5	4		5	5	3	4	5	5	4	5	5	5	4	4	4	3	4	5	5	4	5
297	45	1	1	2	0	1	22	1	1		1	3	5	5	4	4	4	3	5	5	5	4	5	5	5	5	3	3	4		4	4	1	2	3	4	4	3	3	4	4	4	4	3	3	3	3	4	4
298	30	1	0	1	0	1	7	1	1		3	4	5	5	5	4	4	4	5	5	4	4	4	3	3	3	4	4	4		5	4	4	4	4	3	3	4	3	4	3	4	3	4	4	3	4	4	3
299	34	1	1	2	1	1	11	1	1		3	3	5	5	5	4	4	3	5	4	4	4	4	4	4	4	4	4	5		4	4	3	1	3	3	4	3	3	4	5	4	4	2	4	4	4	3	4
300	54	1	1	2	1	0	28	0	1		5	5	5	5	5	3	3	3	3	3	3	5	5	5	3	5	4	5	5		4	4	3	2	4	4	4	4	4	4	5	4	4	2	4	4	4	5	5
301	28	1	1	1	1	1	3	0	0		3	3	5	4	5	5	4	3	4	3	5	4	4	4	4	4	4	3	3		4	4	1	2	3	4	3	5	5	2	4	4	4	3	4	5	3	3	4
302	32	1	1	2	1	1	11	1	1		3	5	5	5	5	3	5	5	5	5	5	5	5	5	4	5	5	4	5		5	5	3	2	5	5	4	5	5	5	4	4	5	5	4	5	5	5	5
303	34	1	1	2	1	1	12	1	1		4	4	3	4	4	4	3	3	4	4	4	3	4	4	4	4	4	3	4		4	4	3	3	3	3	3	3	2	4	3	3	3	2	4	4	4	3	5
304	36	1	0	2	1	1	13	1	1		3	4	4	5	5	3	4	4	5	5	3	5	4	5	4	4	5	4	4		4	4	3	3	4	4	4	3	4	4	4	3	4	3	4	3	4	4	4
305	32	1	0	2	1	1	8	1	1		3	4	5	5	5	5	5	3	3	3	3	4	4	4	3	4	4	3	4		4	4	3	4	4	4	3	3	3	4	4	3	3	3	2	4	4	4	4
306	50	1	1	3	1	0	17	1	1		4	4	4	4	4	4	4	5	5	5	4	5	4	4	4	4	4	4	4		4	4	2	3	4	4	4	4	3	3	4	3	3	3	4	4	4	4	4
307	38	1	1	3	1	0	14	1	1		3	4	4	4	5	4	4	5	5	4	4	4	4	4	4	4	4	5	4		4	4	2	2	3	3	3	3	3	3	4	3	3	2	4	3	4	4	4
308	33	1	1	1	1	1	11	1	1		1	3	3	4	4	3	2	4	4	4	4	4	4	4	3	4	4	4	4		4	4	2	1	4	4	5	3	4	4	3	2	3	2	3	4	4	3	4
309	33	1	0	2	1	1	10	1	1		3	3	4	4	4	4	4	5	4	5	5	4	5	4	5	5	5	4	5		4	4	4	4	3	3	4	4	4	4	4	3	4	4	4	3	4	4	4
310	46	1	1	3	1	0	21	1	1		3	2	4	4	4	4	4	4	4	4	4	4	4	4	4	4	4	4	4		4	4	3	3	3	3	4	3	3	3	3	3	3	3	3	4	4	3	4
311	52	1	1	3	1	0	31	0	1		3	4	4	4	4	4	3	3	5	4	3	5	5	5	4	5	5	5	4		4	4	3	2	4	4	4	4	4	3	3	4	3	4	4	4	4	4	3
312	34	1	0	2	1	1	12	1	1		1	5	5	4	4	4	4	5	5	4	5	5	5	5	4	4	5	4	3		3	3	3	4	2	5	5	2	2	4	5	4	3	3	4	3	3	3	4
313	41	1	0	2	1	1	15	1	1		1	3	5	5	5	5	5	4	3	4	4	4	4	4	4	4	5	4	4		3	3	3	4	4	4	4	4	4	4	4	4	2	4	5	5	5	5	5
314	32	1	0	2	1	1	9	1	1		3	3	3	4	4	4	3	3	4	4	4	4	5	4	3	4	4	4	3		4	4	2	3	4	4	2	4	3	3	5	3	2	2	2	3	5	3	5
315	58	1	1	3	1	0	33	1	1		3	3	3	5	5	5	3	3	5	5	5	5	5	3	3	3	3	4	3		4	4	3	3	4	4	4	4	3	3	4	4	4	3	4	4	4	4	5
316	33	0	1	2	1	1	10	1	1		4	4	5	5	5	5	5	4	5	4	5	5	5	5	5	5	5	5	4		4	5	4	4	4	3	3	3	5	3	3	3	3	3	3	4	4	4	4
317	41	1	1	2	1	1	13	1	1		4	4	4	5	4	4	4	5	4	4	4	4	5	4	4	4	4	4	4		5	4	4	3	4	4	4	4	4	4	4	4	4	3	4	4	4	4	4
318	27	1	1	2	1	1	4	1	1		3	3	3	4	4	4	4	4	4	4	4	4	4	4	4	4	4	4	4		4	4	4	2	4	4	4	4	4	4	4	3	4	4	5	2	4	4	5
319	28	1	0	1	0	1	3	0	1		4	4	5	5	4	5	4	4	5	3	4	4	5	5	4	5	5	5	5		4	4	5	3	4	5	5	5	4	4	5	4	4	4	5	5	5	4	5
320	33	1	1	2	1	0	10	0	1		4	4	4	4	5	5	4	4	4	4	4	4	5	4	4	4	4	4	4		4	5	3	1	4	4	4	4	4	4	4	4	4	4	4	4	5	4	4
321	46	1	0	2	1	0	10	0	1		3	3	5	5	5	5	3	3	4	3	3	4	4	5	4	4	3	4	5		4	4	2	2	3	4	4	4	3	3	4	3	4	2	3	3	3	4	4
322	35	1	1	2	1	1	8	0	1		4	5	5	5	4	4	4	4	4	5	3	4	4	4	4	4	4	4	4		4	4	1	1	5	5	4	4	4	5	4	4	5	4	4	4	4	4	4
323	34	1	0	2	1	1	10	1	1		5	4	5	5	5	5	3	3	4	5	5	4	3	3	4	5	5	4	4		4	4	4	3	5	5	4	4	4	5	4	4	4	3	4	3	4	5	3
324	30	1	1	2	1	1	8	1	1		4	3	3	5	5	3	3	3	4	4	4	3	4	4	4	4	3	3	4		5	4	3	2	4	4	3	3	3	4	3	3	3	3	4	3	4	4	4
325	31	1	1	2	1	0	11	0	1		3	5	5	5	5	3	3	3	4	4	4	5	4	5	4	5	4	4	4		4	4	3	2	3	4	4	4	4	4	4	4	4	4	4	4	4	4	4
326	36	1	1	2	1	1	14	1	1		5	5	4	5	4	4	4	4	4	3	4	4	4	5	4	4	4	3	4		4	4	3	3	3	3	4	3	3	3	3	3	3	3	4	4	4	4	4
327	29	1	0	2	1	1	6	0	1		4	5	5	5	5	4	4	5	5	5	4	5	5	5	5	5	5	5	5		4	4	3	4	5	4	4	3	2	4	4	3	3	3	3	5	4	3	4
328	35	1	0	2	1	1	13	1	1		1	1	3	5	5	3	4	3	4	3	4	5	4	3	3	4	3	4	3		4	4	3	3	4	3	4	3	4	4	3	4	4	4	4	4	4	4	4
329	44	1	1	2	1	1	21	1	1		4	4	4	5	5	4	4	4	4	5	4	4	4	5	5	5	3	4	4		4	4	2	3	4	5	4	4	4	4	3	3	4	4	4	4	4	4	4
330	36	1	0	2	1	1	11	0	1		3	4	4	5	5	4	3	5	5	4	5	5	5	4	4	4	4	4	5		5	4	2	1	4	4	5	4	4	4	5	3	4	4	4	3	4	5	5
331	32	1	0	2	1	1	9	0	1		3	4	4	5	5	4	2	5	5	5	4	5	5	4	4	5	3	2	2		5	5	2	1	4	4	4	4	3	5	5	4	4	4	5	4	5	5	4
332	34	1	0	2	0	1	11	0	1		4	5	5	4	5	5	5	4	5	5	4	5	5	4	4	5	5	5	5		4	4	3	1	4	5	4	5	4	5	5	4	4	4	4	5	5	5	5
333	32	1	1	2	1	1	11	1	1		4	3	3	5	4	5	4	4	4	4	5	5	4	4	4	4	4	5	4		4	3	2	2	4	4	4	3	3	4	5	3	2	1	1	3	4	4	4
334	35	0	1	2	1	1	12	1	1		3	2	3	5	5	4	3	3	3	3	4	3	4	4	4	2	3	3	3		3	2	3	2	3	3	3	3	3	3	3	2	3	3	3	2	3	3	3
335	36	1	1	3	1	1	13	1	1		3	5	5	5	5	4	4	4	4	3	4	3	4	4	3	3	4	4	4		4	4	4	3	4	4	4	4	4	4	4	4	4	3	4	3	4	4	4
336	47	1	1	2	1	0	17	1	1		4	5	4	5	5	5	5	4	4	5	4	4	5	5	4	4	3	5	5		5	4	5	4	5	5	4	5	5	4	4	3	4	2	4	4	4	4	4
337	56	1	0	2	0	1	26	1	1		4	5	4	5	4	4	2	3	4	4	4	4	5	5	4	5	3	4	5		5	5	3	4	3	3	3	4	3	4	4	3	4	2	4	4	4	4	4
338	54	1	1	2	1	1	28	1	1		4	4	5	5	4	4	4	4	5	5	5	5	4	4	5	4	4	4	5		5	4	3	4	4	4	4	4	4	4	4	4	4	3	4	4	4	4	4
339	36	1	0	2	1	1	12	1	1		4	5	4	5	5	4	4	5	5	5	5	4	5	5	4	4	4	5	5		4	5	2	1	4	5	5	3	3	4	5	1	2	1	2	4	4	3	4
340	41	1	1	2	1	1	16	1	1		4	5	5	5	5	4	3	4	5	4	4	4	5	5	5	5	4	5	5		4	4	4	5	5	5	4	4	4	4	3	4	3	4	4	4	5	5	5
341	48	1	0	2	1	1	16	1	1		3	4	4	5	4	4	4	4	5	4	4	4	4	4	4	4	3	4	4		4	3	4	3	4	4	3	2	3	4	3	2	3	2	3	2	3	4	4
342	38	1	0	2	1	1	9	1	1		3	3	5	4	5	3	4	5	5	5	5	4	5	5	4	5	5	5	5		5	5	1	4	3	4	3	3	3	4	5	5	5	3	4	5	5	4	5
343	34	0	0	2	1	1	11	1	1		4	4	4	4	4	4	4	4	4	4	4	4	4	4	4	4	4	4	4		4	4	4	4	4	4	4	4	4	4	4	4	4	4	4	4	4	4	4
344	35	1	1	2	1	1	13	1	1		3	3	3	5	5	5	4	4	5	5	4	4	4	4	4	4	4	3	5		4	4	3	3	3	3	4	4	3	4	4	4	4	3	3	3	3	4	4
345	34	1	1	2	1	1	8	1	1		3	3	5	4	5	4	5	3	4	4	4	4	3	4	4	4	4	4	4		4	4	4	5	4	4	4	4	2	3	4	3	3	4	4	5	4	3	4
346	38	1	1	3	1	0	9	1	1		4	5	5	4	5	5	5	4	5	5	4	5	5	5	5	5	5	5	5		5	4	2	3	4	5	4	4	3	4	4	3	3	3	4	3	4	4	4
347	50	1	0	2	1	1	27	1	1		3	4	4	5	5	4	3	5	5	5	4	4	5	5	5	5	5	5	5		4	4	3	2	4	4	4	3	3	4	4	3	4	2	4	3	4	4	4
348	27	1	0	3	1	0	6	1	1		3	4	4	5	4	5	3	4	5	5	4	4	5	5	4	4	4	5	5		4	4	3	2	3	4	4	3	3	4	4	3	2	2	4	3	4	4	4
349	38	1	1	3	1	0	12	1	1		4	4	3	5	5	3	3	4	5	4	3	4	5	4	4	4	5	4	5		4	4	2	3	4	4	3	4	4	4	4	3	2	2	4	3	4	4	4
350	38	1	1	3	1	0	16	1	0		3	4	3	4	4	4	5	3	5	4	5	5	5	4	4	4	4	4	4		4	4	3	2	4	4	3	3	4	3	3	3	3	4	4	5	4	4	5
351	43	1	1	2	1	0	22	1	1		3	4	4	4	4	4	3	3	5	5	4	5	4	5	4	4	5	4	4		4	4	3	3	4	3	3	3	3	3	3	3	4	4	4	5	3	4	4
352	33	0	0	2	1	1	7	1	1		3	3	4	4	5	3	4	4	5	4	3	4	4	5	3	4	4	3	4		4	4	3	5	4	4	4	3	3	4	3	3	4	2	3	3	3	3	5
353	34	1	0	2	1	1	10	1	1		2	3	5	5	4	5	4	4	5	5	4	4	4	4	4	5	4	4	4		4	5	2	4	5	4	5	4	4	5	4	4	4	4	4	5	4	4	4
354	29	1	1	2	0	1	8	1	1		1	1	3	4	5	4	4	3	4	3	4	4	4	4	3	4	2	5	4		5	5	5	4	3	5	4	4	2	2	2	1	4	2	2	2	3	4	3
355	31	1	1	2	0	1	8	1	1		4	5	4	5	4	5	4	5	5	5	5	5	4	4	4	5	4	4	4		5	5	4	4	5	4	4	5	5	4	5	4	4	4	4	4	4	4	5
356	35	1	1	2	1	1	11	1	1		4	4	2	5	4	5	3	4	5	4	4	5	5	4	5	5	5	4	4		5	5	2	1	4	4	4	4	4	5	5	4	4	2	5	4	4	4	4
[truncated: 7 more columns]
